# Supplementary material for: Predicting antibacterial activity from snake venom proteomes
Source: PLoS One. 2020 Jan 24;15(1):e0226807. doi: 10.1371/journal.pone.0226807 (PMC6980403; doi:10.1371/journal.pone.0226807)
Supplement: S1 Table — (XLSX) [file pone.0226807.s009.xlsx]

## Sheet: Sheet1
Elapidae against gram positive, facultative, bacillus
Intercept	-1.0029	0.5304
Waprin.Kunitz.BPTI	2.9092	3.2165
Elapidae against gram positive, facultative, coccus
Coefficients	Estimate	Std. Error
Intercept	103.2	25283.9
Phospholipase.A2	-291.1	69123.8
Metalloproteinases	352.1	85069.4
Waprin.Kunitz.BPTI	-1900.4	430359
Phospholipase.A2:Waprin.Kunitz.BPTI	3462.1	787007
Elapidae against gram negative, aerobic, bacillus
Coefficients	Estimate	Std. Error
Intercept	-0.4249	0.4578
Metalloproteinases:Phospholipase.A2	1.9617	3.2177
Elapidae against gram negative, facultative, bacillus
Coefficients	Estimate	Std. Error
Intercept	-47.95	6763.06
Metalloproteinases	1193.08	171171
Waprin.Kunitz.BPTI	-1662.37	239506
Metalloproteinases:Phospholipase.A2	-1847.58	267901
Waprin.Kunitz.BPTI:Phospholipase.A2	5315.86	763602
Metalloproteinases:Waprin.Kunitz.BPTI	-3507.74	498688
Viperidae against gram positive, facultative, bacillus
Coefficients	Estimate	Std. Error
(Intercept)	-1094.1	330883
Phospholipase.A2	1231.6	385922
Metalloproteinases	1401.5	427243
Phospholipase.A2:Metalloproteinases	-1697.2	629459
Phospholipase.A2:Waprin.Kunitz.BPTI	551.3	175308
Phospholipase.A2:Bradykinin.potentiating.peptides.and.natriuretic.peptides	486.4	157933
Viperidae against gram positive, facultative, coccus
Coefficients	Estimate	Std. Error
Intercept	1.5638	0.6137
Bradykinin.potentiating.peptides.and.natriuretic.peptides:Phospholipase.A2	-5.8862	6.4669
Viperidae against gram positive, anaerobic, bacillus
Coefficients	Estimate	Std. Error
Intercept	-41.27	7616.13
Metalloproteinases	122.11	22318.4
C.type.lectins	585.06	103280
Metalloproteinases:C.type.lectins	-1282.28	227018
Viperidae against gram negative, facultative, bacillus
Coefficients	Estimate	Std. Error
Intercept	0.4274	0.3319
Waprin.Kunitz.BPTI	4540	415400
Waprin.Kunitz.BPTI:Phospholipase.A2	-7468	682900
Viperidae against gram negative, aerobic, bacillus
Coefficients	Estimate	Std. Error
Intercept	-26.97	7613.45
Phospholipase.A2	92.55	25610.6
Metalloproteinases	-18.22	5237.52
Bradykinin.potentiating.peptides.and.natriuretic.peptides	4239.28	873125
Phospholipase.A2:Bradykinin.potentiating.peptides.and.natriuretic.peptides	-3904.69	806312
Metalloproteinases:Bradykinin.potentiating.peptides.and.natriuretic.peptides	-3925.98	813810
