# Supplementary material for: Predicting antibacterial activity from snake venom proteomes
Source: PLoS One. 2020 Jan 24;15(1):e0226807. doi: 10.1371/journal.pone.0226807 (PMC6980403; doi:10.1371/journal.pone.0226807)
Supplement: S2 Table — Bolded species indicate predicted effectiveness against the bacterial class. (XLSX) [file pone.0226807.s010.xlsx]

## Sheet: Elapidae
Gram+, Facaner, coccus	Gram-, Facanaer, bacillus
Calliophis bivirgata	Calliophis bivirgata
Hydrophis schistosus	Hydrophis schistosus
Micropecis ikaheka	Micropecis ikaheka
Micrurus alleni	Micrurus alleni
Micrurus altirostris	Micrurus altirostris
Micrurus clarki	Micrurus clarki
Micrurus dumerilii	Micrurus dumerilii
Micrurus mipartitus	Micrurus mipartitus
Micrurus mosquitensis	Micrurus mosquitensis
Micrurus nigrocinctus	Micrurus nigrocinctus
Micrurus tschudii	Micrurus tschudii
Naja atra	Naja atra
Naja sputatrix	Naja sputatrix
Pelamis platura	Pelamis platura
Pseuchis papuanus	Pseuchis papuanus
Toxicocalamus longissimus	Toxicocalamus longissimus
