# Supplementary material for: Predicting antibacterial activity from snake venom proteomes
Source: PLoS One. 2020 Jan 24;15(1):e0226807. doi: 10.1371/journal.pone.0226807 (PMC6980403; doi:10.1371/journal.pone.0226807)
Supplement: S3 Table — Bolded species indicate predicted effectiveness against the bacterial class. (XLSX) [file pone.0226807.s011.xlsx]

## Sheet: Sheet1
Gram+, Facanaer, bacillus	Gram-, Aerobic, bacillus	Gram+, anaerobic, bacillus
Agkistrodon bilineatus	Agkistrodon bilineatus	Agkistrodon bilineatus
Atropoides mexicanus	Atropoides mexicanus	Atropoides mexicanus
Atropoides nummifer	Atropoides nummifer	Atropoides nummifer
Atropoides picadoi	Atropoides picadoi	Atropoides picadoi
Bitis caudalis	Bitis caudalis	Bitis caudalis
Bitis nasicornis	Bitis nasicornis	Bitis nasicornis
Bothrophias cambelli	Bothrophias cambelli	Bothrophias cambelli
Bothriechis aurifer	Bothriechis aurifer	Bothriechis aurifer
Bothriechis bicolor	Bothriechis bicolor	Bothriechis bicolor
Bothriechis lateralis	Bothriechis lateralis	Bothriechis lateralis
Bothriechis marchi	Bothriechis marchi	Bothriechis marchi
Bothriechis nigroviridis	Bothriechis nigroviridis	Bothriechis nigroviridis
Bothriechis supraciliaris	Bothriechis supraciliaris	Bothriechis supraciliaris
Bothriechis thalassinus	Bothriechis thalassinus	Bothriechis thalassinus
Bothrops alternatus	Bothrops alternatus	Bothrops alternatus
Bothrops asper	Bothrops asper	Bothrops asper
Bothrops ayerbei	Bothrops ayerbei	Bothrops ayerbei
Bothrops barnetti	Bothrops barnetti	Bothrops barnetti
Bothrops caribbaeus	Bothrops caribbaeus	Bothrops caribbaeus
Bothrops catiara	Bothrops catiara	Bothrops catiara
Bothrops colombiensis	Bothrops colombiensis	Bothrops colombiensis
Bothrops diporus	Bothrops diporus	Bothrops diporus
Bothrops erythromelas	Bothrops erythromelas	Bothrops erythromelas
Bothrops fonsecai	Bothrops fonsecai	Bothrops fonsecai
Bothrops insularis	Bothrops insularis	Bothrops insularis
Bothrops lanceolatus	Bothrops lanceolatus	Bothrops lanceolatus
Bothrops lateralis	Bothrops lateralis	Bothrops lateralis
Bothrops pictus	Bothrops pictus	Bothrops pictus
Bothrops pirajai	Bothrops pirajai	Bothrops pirajai
Bothrops schlegelii	Bothrops schlegelii	Bothrops schlegelii
Bothrops supraciliaris	Bothrops supraciliaris	Bothrops supraciliaris
Calleoselama rhodostoma	Calleoselama rhodostoma	Calleoselama rhodostoma
Cerastes vipera	Cerastes vipera	Cerastes vipera
Cerrophidion godmani	Cerrophidion godmani	Cerrophidion godmani
Cerrophidion sasai	Cerrophidion sasai	Cerrophidion sasai
Crotalus simus	Crotalus simus	Crotalus simus
Crotalus tigris	Crotalus tigris	Crotalus tigris
Cryptolytrops purpureomaculatus	Cryptolytrops purpureomaculatus	Cryptolytrops purpureomaculatus
Echis ocellatus	Echis ocellatus	Echis ocellatus
Gloydius intermedius	Gloydius intermedius	Gloydius intermedius
Hypnale hypnale	Hypnale hypnale	Hypnale hypnale
Lachesis acrochorda	Lachesis acrochorda	Lachesis acrochorda
Lachesis melanocephala	Lachesis melanocephala	Lachesis melanocephala
Lachesis stenophrys	Lachesis stenophrys	Lachesis stenophrys
Microvipera lebetina	Microvipera lebetina	Microvipera lebetina
Microvipera mauritanica	Microvipera mauritanica	Microvipera mauritanica
Microvipera mauritanica	Microvipera mauritanica	Microvipera mauritanica
Porthidium nasutum	Porthidium nasutum	Porthidium nasutum
Porthidium ophryomegas	Porthidium ophryomegas	Porthidium ophryomegas
Protobothrops elegans	Protobothrops elegans	Protobothrops elegans
Protobothrops flavoviridis	Protobothrops flavoviridis	Protobothrops flavoviridis
Protobothrops mucrosquamatus	Protobothrops mucrosquamatus	Protobothrops mucrosquamatus
Sisturus catenatus	Sisturus catenatus	Sisturus catenatus
Vipera anatolica	Vipera anatolica	Vipera anatolica
Vipera arlovi	Vipera arlovi	Vipera arlovi
Vipera berus	Vipera berus	Vipera berus
Vipera kaxnakovi	Vipera kaxnakovi	Vipera kaxnakovi
Vipera nikolskii	Vipera nikolskii	Vipera nikolskii
Vipera raddei	Vipera raddei	Vipera raddei
Vipera renardii	Vipera renardii	Vipera renardii
Viridovipera stejnegeri	Viridovipera stejnegeri	Viridovipera stejnegeri
