# Supplementary material for: Predicting antibacterial activity from snake venom proteomes
Source: PLoS One. 2020 Jan 24;15(1):e0226807. doi: 10.1371/journal.pone.0226807 (PMC6980403; doi:10.1371/journal.pone.0226807)
Supplement: S4 Table — Antibacterial activity predictions were made using both the Elapidae and Viperidae models. (XLSX) [file pone.0226807.s012.xlsx]

## Sheet: Sheet1
ELAPIDAE MODELS				VIPERIDAE MODELS
Gram Pos Fac Coccus				Gram Neg Fac Bacillus
Species	N_samples	Prob_Effective		Species	N_Samples	Prob_Effective
Dispholidus typus	1	1		Dispholidus typus	1	1
Phalotris mertensi	1	1		Phalotris mertensi	1	0
Thamnodynastes strigatus	1	1		Thamnodynastes strigatus	1	0
Gram Neg fac Coccus				Gram Neg Aer Bacillus
Species	N_samples	Prob_Effective		Species	N_Samples	Prob_Effective
Dispholidus typus	1	1		Dispholidus typus	1	0
Phalotris mertensi	1	1		Phalotris mertensi	1	0
Thamnodynastes strigatus	1	1		Thamnodynastes strigatus	1	0
				Gram Pos Anaer Bacillus
				Species	N_Samples	Prob_Effective
				Dispholidus typus	1	1
				Phalotris mertensi	1	0
				Thamnodynastes strigatus	1	0
